# Supplementary material for: A high-density consensus map of A and B wheat genomes
Source: Theor Appl Genet. 2012 Aug 8;125(8):1619–38. doi: 10.1007/s00122-012-1939-y (PMC3493672; doi:10.1007/s00122-012-1939-y)
Supplement: Supplementary file 1 — Online resource 1 (XLSX 12 kb) [file 122_2012_1939_MOESM1_ESM.xlsx]

## Sheet: ESM_1
A HIGH-DENSITY CONSENSUS MAP OF A AND B WHEAT GENOMES
Theor. Appl. Genet.
Daniela Marone, Giovanni Laidò, Agata Gadaleta, Pasqualina Colasuonno, Donatella B.M. Ficco, Angelica Giancaspro, Stefania Giove, Giosue’ Panio, Maria A. Russo, Pasquale De Vita, Luigi Cattivelli, Roberto Papa, Antonio Blanco, Anna M. Mastrangelo
Corresponding author: Anna Maria Mastrangelo, CRA-Cereal Research Centre SS 16 - km 675 71122 Foggia, Italy. E-mail: annamaria.mastrangelo@entecra.it
ESM_1: Sources of DArT, gSSR, EST-SSR, EST-STS, TRAP, RFLP, morphological and biochemical markers
Marker Types		Marker Developer	Marker Code	Quantity	References
DArT		www.triticarte.com.au/default.htm	wPt- rPt- tPt	1.245	Akbari et al. (2006)
PCR-Based	gSSR	WMCa	WMC	73	Gupta et al. (2002)
		Marion Röder (IPK)	GWM	212	Röder et al. (1998)
		Perry Cregan (USDA)	BARC	59	Song et al. (2002, 2005)
		Pierre Sourdille (INRA)	CFA	6	Guyomarc’h et al. (2002)
		Pierre Sourdille (INRA)	CFD	5	Guyomarc’h et al. (2002)
		Pierre Sourdille (INRA)	GPW	2	Sourdille et al. (2001)
	EST-SSR/EST-STS		MAG	30	Xue et al. (2008)
			DUPW	11	Eujayl et al. (2002)
			F b	9	Gadaleta et al. (2010)
			SWES	4	Li et al. (2007)
			CWEM	1	Peng et al. (2005)
			KSUM	1	Yu et al. (2004)
			BJ- BQ- BE- BU-	91	Gadaleta et al. (2009)
			CA- TC- AL- NP-
	TRAP		W01T	1	Xu et al. (2003)
RFLP		University of Bari (ITA)	MGB	23	Figliuolo et al. (1991)
		University of Bari (ITA)	UBP	14	Figliuolo et al. (1991)
		University of Tuscia (ITA)	UTV	54	D’Ovidio et al. (1994)
		Kansas State University (USA)	KSU	12	Gill et al. (1991)
		John Innes Institute (UK)	PSR	56	Chao et al. (1989)
		John Innes Institute (UK)	PSB	1	Chao et al. (1989)
		Cornell University Ithaca (USA)	BCD	7	Heun et al. (1991)
		Cornell University Ithaca (USA)	CDO	6	Heun et al. (1991)
		Cornell University Ithaca (USA)	WG	3	Heun et al. (1991)
		Gatersleben (Germany)	MWG	2	Graner et al. (1991)
		Universitè Paris Sud (France)	FBB	4	Cadalen et al. (1998)
		Universitè Paris Sud (France)	FBA	8	Cadalen et al. (1998)
			XP	2
			XRSQ	1
			XS	73
Morphological	Black glumes		Bg	10	McIntosh et al. (1994, 1995)
	Red glumes		Rg1		Blanco et al. 2004
	Hairy glumes		Hg
	Waxiness		W1I
	Response to gibberellic acid		Gai1
	Purple anther		Pan2
	Red coleoptiles		Rc1
	Purple culm		Pc1
	Spike glaucousness		Ws
	Black awn		Bla1
Biochemical	Isozyme aromatic alcoholdehydrogenase		Aadh-A1	1	Jaaska (1978)
	Polyphenol-oxidase		Ppo-A2	1	Bernier and Howes (1994)
	Glutenin		LMW (Glu-B3) - PCR marker	1	D’Ovidio (1993)
			HMW (Glu-A1 and Glu-B1)	2	Blanco and De Giovanni (1994)
	Gliadin		Gli-A2 (α); Gli-B2 (β); Gli-A1 (γ); Gli-B1 (ω)	4	Blanco and De Giovanni (1994)
a Wheat Microsetellite Consortium
b Markers carrying the lab designator “F” (tested in Foggia) correspond to specific clone numbers as reported by Gadaleta et al. (2010): F79 (cDNA_04167R); F84 (cDNA_01919R); F103 (cDNA_04650R); F109 (cDNA_12785); F118 (cDNA_07361R); F128 (cDNA_07595R); F129 (cDNA_06107R); F133 (cDNA_12717); F138 (cDNA_06566R).
