# Supplementary material for: A high-density consensus map of A and B wheat genomes
Source: Theor Appl Genet. 2012 Aug 8;125(8):1619–38. doi: 10.1007/s00122-012-1939-y (PMC3493672; doi:10.1007/s00122-012-1939-y)
Supplement: Supplementary file 2 — Online resource 2 (XLS 165 kb) [file 122_2012_1939_MOESM2_ESM.xls]

## Sheet: ESM_2
A HIGH-DENSITY CONSENSUS MAP OF A AND B WHEAT GENOMES
Theor. Appl. Genet.
Daniela Marone, Giovanni Laidò, Agata Gadaleta, Pasqualina Colasuonno, Donatella B.M. Ficco, Angelica Giancaspro, Stefania Giove, Giosue’ Panio, Maria A. Russo, Pasquale De Vita, Luigi Cattivelli, Roberto Papa, Antonio Blanco, Anna M. Mastrangelo
Corresponding author: Anna Maria Mastrangelo, CRA-Cereal Research Centre SS 16 - km 675 71122 Foggia, Italy. E-mail: annamaria.mastrangelo@entecra.it
ESM_2. Durum wheat consensus map in text format.
		Durum wheat consensus map
		Chromosome	Marker Name	Genetic Position
				(cM)
		1A-1	TC69046b	0
		1A-1	Xbarc263	3661
		1A-1	wPt-4735	4228
		1A-1	Xgwm835b	9374
		1A-1	BQ607256	11501
		1A-1	wPt-4177	16544
		1A-1	wPt-1692	17417
		1A-1	wPt-8076	17446
		1A-1	wPt-3870	18041
		1A-1	rPt-1143	19723
		1A-1	wPt-6280	20184
		1A-1	wPt-0512	20567
		1A-1	wPt-8090	21109
		1A-1	wPt-0196	21686
		1A-1	wPt-2527	21840
		1A-1	TC87195a	23253
		1A-1	Xgwm136	24234
		1A-1	TC85294a	26174
		1A-1	wPt-3198	26834
		1A-1	wPt-6709	26968
		1A-1	wPt-4676	31386
		1A-1	BJ237020	32909
		1A-1	Ws	34116
		1A-1	TC95235	40841
		1A-1	Bla1	43740
		1A-1	Xgwm403a	46534
		1A-2	CA741577a	0
		1A-2	Xbarc28	5437
		1A-2	wPt-7383	8352
		1A-2	CA703897	11930
		1A-2	wPt-2632a	14841
		1A-2	wPt-9474a	16322
		1A-2	wPt-8773a	20682
		1A-2	wPt-2494	27935
		1A-2	TC70788	35258
		1A-2	BQ838884	48089
		1A-2	wPt-0636	66664
		1A-2	tPt-4209a	66759
		1A-2	wPt-2014	70465
		1A-2	TC84551	80048
		1A-3	wPt-1324	0
		1A-3	Xbarc213	14454
		1A-3	wPt-4793	14738
		1A-3	Xgwm633	15999
		1A-3	CA741577b	19924
		1A-3	Xwmc254	22769
		1A-3	Xgwm99	23482
		1A-3	Xgwm497a	23988
		1A-3	wPt-0767	24334
		1A-3	wPt-2847	24340
		1A-3	wPt-7972	24351
		1A-3	wPt-9938	24401
		1A-3	wPt-5660	24404
		1A-3	wPt-4408	24488
		1A-3	wPt-8370	24499
		1A-3	wPt-7339	24942
		1A-3	Xwmc59	25117
		1A-3	wPt-4658	25764
		1A-3	wPt-5367	26371
		1A-3	F109a	28319
		1A-3	wPt-6853	30399
		1A-3	wPt-1310	30443
		1A-3	wPt-1011	30518
		1A-3	TC91645	32425
		1A-3	wPt-2406	34100
		1A-3	wPt-5274	34198
		1A-3	wPt-9985	34236
		1A-3	wPt-8644	34236
		1A-3	wPt-6754	34236
		1A-3	wPt-4709	34236
		1A-3	wPt-5077	34236
		1A-3	wPt-6274	34236
		1A-3	wPt-1010	34236
		1A-3	wPt-3934	34236
		1A-3	tPt-1419	34236
		1A-3	wPt-0497	34244
		1A-3	CA594434a	39738
		1A-3	wPt-5522	40437
		1A-3	Xwmc716	47508
		1A-3	Xgwm750	48038
		1B	wPt-0308	0
		1B	wPt-304810	2270
		1B	TC69046a	9363
		1B	Xcfd15	14085
		1B	Xwmc798	15741
		1B	rPt-8399	16004
		1B	Xgwm374	17535
		1B	wPt-8627	19741
		1B	Xgwm835a	19784
		1B	Xwmc49	20693
		1B	TC87195b	25673
		1B	wPt-4366	26317
		1B	wPt-6592	26423
		1B	tPt-5675	26544
		1B	wPt-5347	27199
		1B	wPt-3753	28037
		1B	Xgwm1100	28463
		1B	wPt-4811	29020
		1B	TC85294b	30265
		1B	wPt-0655	31253
		1B	wPt-2999	33331
		1B	wPt-4605	33940
		1B	Xwmc500d	36741
		1B	Xwmc329	37141
		1B	wPt-5385	37306
		1B	wPt-2744	37338
		1B	wPt-2706	37374
		1B	wPt-5562	37374
		1B	wPt-7242	37374
		1B	wPt-5899	37399
		1B	wPt-8087	37428
		1B	wPt-0260	37932
		1B	Xwmc51b	38434
		1B	Xbarc8	39071
		1B	wPt-4726	40008
		1B	wPt-1684	41883
		1B	Xwmc406	44262
		1B	wPt-4510	45723
		1B	XS25M51(280)	48237
		1B	wPt-6325	48632
		1B	Xutv111	50528
		1B	wPt-3103	51523
		1B	wPt-6012	52272
		1B	Xmgb2	54430
		1B	Xwmc326a	54552
		1B	Xgwm11	54798
		1B	Xutv618	55530
		1B	Xutv780	57311
		1B	Xutv1356	58913
		1B	Rg1	60904
		1B	Gli-B1	62323
		1B	wPt-5800	62732
		1B	Xwmc597c	62904
		1B	Xgwm273	63099
		1B	Xwmc611	63367
		1B	Xbarc187b	63446
		1B	Xpsr957	65462
		1B	Xbarc137	65772
		1B	Xgwm264	66375
		1B	XS13M61(590)	66830
		1B	Xgwm18	67218
		1B	Xutv1109	67302
		1B	Glu-B3	67407
		1B	XS13M61(370)	68304
		1B	Xpsr596	70068
		1B	Xutv1518	70429
		1B	Xgwm498	71362
		1B	Nor1	71466
		1B	Xgwm947	72268
		1B	wPt-306450	73554
		1B	Xbarc240	74355
		1B	Xutv1181	75014
		1B	Xgwm762	75608
		1B	wPt-1374	76451
		1B	Xbcd98	78289
		1B	CA679329a	78447
		1B	wPt-3084	82785
		1B	Xwmc265b	83816
		1B	wPt-8168	84092
		1B	BJ318987	86075
		1B	Xbarc181	88591
		1B	Xgwm131c	89012
		1B	wPt-2389	89542
		1B	wPt-3451	90673
		1B	Xbarc83a	91513
		1B	wPt-6240	92949
		1B	Xutv786	93568
		1B	Xwmc216	94254
		1B	Glu-B1	100056
		1B	Xmag620a	100107
		1B	Xmgb40	100200
		1B	wPt-9792	102275
		1B	Xutv1334	104473
		1B	Xcfa2129	105365
		1B	Xpsr648	105533
		1B	wPt-303890	106133
		1B	Swes578	111678
		1B	wPt-3579	112514
		1B	Xpsr162	112910
		1B	wPt-3227	113571
		1B	wPt-0202	113743
		1B	wPt-0506	114133
		1B	wPt-0463	114386
		1B	wPt-3566	115347
		1B	Xgwm403b	117750
		1B	CA651264	119262
		1B	wPt-5011	124307
		1B	wPt-9409	130173
		1B	wPt-1818	130208
		1B	wPt-1247	130208
		1B	CA679329b	131433
		1B	rPt-7906	132135
		1B	Xgwm806	133682
		1B	Xutv1425	138914
		1B	BE419757	138988
		1B	Xutv704	140810
		1B	wPt-0459	141559
		1B	Xgwm124	143235
		1B	Xgwm544b	143302
		1B	Xgwm268	145074
		1B	wPt-2257	147200
		1B	wPt-7066	148147
		1B	wPt-9032	148202
		1B	Xwmc673	151330
		1B	wPt-0097	151877
		1B	Xbarc81	152036
		1B	Xgwm153	154035
		1B	F79	158166
		1B	wPt-5034	158442
		1B	wPt-5061	158525
		1B	rPt-2940	158902
		1B	wPt-5281	159284
		1B	XS13M61(430)	160009
		1B	wPt-5316	160933
		1B	TC81688	165050
		1B	wPt-5907	167517
		1B	wPt-2205	168525
		1B	wPt-4688	171088
		1B	F109b	173545
		1B	wPt-8832	181414
		1B	rPt-5412	182318
		1B	Xwmc44	188954
		1B	TC88378	196005
		1B	Xgwm328b	199269
		1B	wPt-3571	199864
		1B	Xgwm140	200972
		1B	Xwmc728	201338
		1B	Xbarc80	203095
		1B	wPt-9028	204870
		1B	wPt-5253	205094
		1B	wPt-8866	205322
		1B	wPt-2968	205976
		1B	wPt-5915	206504
		1B	wPt-1973	206593
		1B	wPt-5721	206911
		1B	wPt-3950	207216
		1B	wPt-6142	207311
		1B	tPt-6091	207910
		1B	wPt-1672	207928
		1B	wPt-1786	208108
		1B	wPt-4361	208272
		1B	Xgwm659	209278
		1B	wPt-2485	209963
		1B	CA677684b	211572
		1B	Xcwem32	215582
		1B	wPt-4651	215643
		1B	wPt-5577	216324
		1B	wPt-1313	216459
		1B	wPt-8245	216492
		1B	wPt-1770	216508
		1B	wPt-7746	216543
		1B	Swes947	218392
		1B	Xgwm328c	220449
		2A-1	Xwmc326b	0
		2A-1	wPt-8925	6242
		2A-1	wPt-7175	8929
		2A-1	tPt-2481	9527
		2A-1	tPt-4602	10137
		2A-1	Xwmc382a	12126
		2A-1	Xgwm636	12628
		2A-1	Xmag3807	13864
		2A-1	TC90641	14143
		2A-1	Xbarc128	14304
		2A-1	TC90640	14935
		2A-1	Xdupw210	15112
		2A-1	wPt-4197	16423
		2A-1	wPt-5647	16567
		2A-1	tPt-1041	16589
		2A-1	Xbcd348a	16736
		2A-1	wPt-6245	17559
		2A-1	wPt-8049	17862
		2A-1	wPt-4984	18882
		2A-1	wPt-9672	19530
		2A-1	wPt-4533	21228
		2A-1	Xmag3996	21802
		2A-1	Xwmc382b	23747
		2A-1	wPt-3744	24507
		2A-1	wPt-0102	24507
		2A-1	wPt-0277	24547
		2A-1	wPt-3611	24547
		2A-1	Xgwm497b	27416
		2A-1	Xwmc630b	28991
		2A-1	Xgwm296	30223
		2A-1	wPt-7285	32147
		2A-1	tPt-5584	33153
		2A-1	wPt-1368	33982
		2A-1	wPt-7626	38461
		2A-1	wPt-9624	38494
		2A-1	wPt-5839	38822
		2A-1	Xgwm359	38867
		2A-1	Xwmc826	58582
		2A-1	wPt-7026	60914
		2A-1	CA658758	66734
		2A-1	Xwmc453	86078
		2A-1	Xwmc51d	88571
		2A-1	wPt-9320	90267
		2A-1	wPt-3037	97951
		2A-1	wPt-2435	100043
		2A-1	Xmag2090	104364
		2A-1	TC82001	113325
		2A-1	Xgwm122	125416
		2A-1	Xgwm339	128155
		2A-1	Xgwm425	129167
		2A-1	Xgwm515	132640
		2A-1	Xgwm275	133452
		2A-1	Xbcd855	135121
		2A-1	Xgwm448	135815
		2A-1	Xgwm95	137889
		2A-1	Xbcd1709	138934
		2A-1	Xgwm71b	139575
		2A-1	XS13M61(330)	140637
		2A-1	Xmgb5	141501
		2A-1	XksuF37	141549
		2A-1	Xmgb225	141650
		2A-1	Xpsr388	141689
		2A-1	Xutv1340	142446
		2A-1	wPt-6461	143089
		2A-1	XS25M51(350)	143399
		2A-1	Xwmc51c	144239
		2A-1	Xgwm372	144360
		2A-1	wPt-8621	144724
		2A-1	Xcfa2164a	145463
		2A-1	wPt-8826	146351
		2A-1	wPt-1203	146543
		2A-1	wPt-1217	146616
		2A-1	Xgwm473	147771
		2A-1	Xgwm1045	147981
		2A-1	Xmag1010	148143
		2A-1	Xgwm71c	148374
		2A-1	Xgwm895	148442
		2A-1	Xwmc744	148594
		2A-1	Xgwm558	148987
		2A-1	Xgwm630	149708
		2A-1	Xgwm328d	152696
		2A-1	Xgwm304a	161005
		2A-1	wPt-7049	162571
		2A-1	TC81096	167704
		2A-1	wPt-8071	191980
		2A-2	Xwmc261	0
		2A-2	Xgwm817	7694
		2A-2	wPt-3244	18243
		2A-2	Xgwm312	19894
		2A-2	Xwmc170	19960
		2A-2	Xgwm294	25591
		2A-2	Xgwm761	25989
		2A-2	Xcfd168	27324
		2A-2	tPt-3136	30141
		2A-2	Xgwm1067	32359
		2A-2	wPt-0638	36689
		2A-2	wPt-3728	36689
		2A-2	wPt-7466	36853
		2A-2	Xmag3579	55974
		2A-3	wPt-6662	0
		2A-3	wPt-7649	2278
		2A-3	wPt-6775	7056
		2A-3	wPt-7408	7394
		2A-3	wPt-2858	7635
		2A-3	wPt-1615	7776
		2A-3	wPt-9586	8126
		2A-3	wPt-7765a	8254
		2A-3	wPt-9302	8315
		2A-3	tPt-6105a	8374
		2A-3	wPt-3281	8374
		2A-3	wPt-1499	8413
		2A-3	wPt-0071	8863
		2A-3	wPt-9797	9211
		2A-3	Xgwm311	9306
		2A-3	wPt-7739	9397
		2A-3	tPt-2163	9670
		2A-3	wPt-8403	9925
		2A-3	wPt-5887	10122
		2A-3	wPt-5850	10261
		2A-3	Xgwm265a	10890
		2A-3	wPt-6064	11747
		2A-3	wPt-9793	15587
		2A-3	wPt-9277	15958
		2A-3	Xgwm1111	18617
		2A-3	Xgwm526a	22006
		2A-3	TC70722a	24257
		2A-3	wPt-1108	38494
		2B	wPt-0746	0
		2B	wPt-1663	0.558
		2B	wPt-3388	0.947
		2B	Xwmc489a	1296
		2B	wPt-6158	1552
		2B	wPt-3565	1944
		2B	wPt-0477	2049
		2B	Xgwm210	2708
		2B	wPt-6223	3010
		2B	wPt-1813	3120
		2B	W01T03a	3799
		2B	Xbcd348b	4224
		2B	Xgwm5	6045
		2B	wPt-9274	7043
		2B	wPt-1634	7857
		2B	Xgwm614	8246
		2B	Xwmc764	9093
		2B	wPt-1842	10366
		2B	BQ170801	10553
		2B	Xwmc382c	10918
		2B	Xwmc661	13432
		2B	wPt-0100	14713
		2B	Xbarc35	14745
		2B	wPt-5738	17251
		2B	wPt-7970	18297
		2B	wPt-5960	18637
		2B	wPt-3517	19915
		2B	wPt-8737	20887
		2B	wPt-1601	23984
		2B	wPt-2106	25397
		2B	wPt-10908	26090
		2B	BJ227727	27311
		2B	wPt-9958	30501
		2B	CA695634	34717
		2B	wPt-10778	41174
		2B	Xgwm1128	46331
		2B	Xwmc597a	46527
		2B	Xwmc243	47528
		2B	tPt-4627	48566
		2B	wPt-6246	49940
		2B	Xmag3976	50597
		2B	Xwmc257	51546
		2B	wPt-7695	51723
		2B	wPt-8404	53077
		2B	Xgwm71a	58399
		2B	Xwmc154	61560
		2B	wPt-6932	66463
		2B	Xgwm682	67828
		2B	wPt-4195	68752
		2B	wPt-5788	69293
		2B	wPt-5513	69460
		2B	wPt-9668	70054
		2B	wPt-3561	72667
		2B	Xmag464	76158
		2B	wPt-2600	77215
		2B	wPt-7320	77374
		2B	wPt-8513	77652
		2B	wPt-7158	78720
		2B	wPt-5672	81151
		2B	wPt-7757	81163
		2B	wPt-6192	81179
		2B	wPt-5556	81180
		2B	wPt-4125	81207
		2B	wPt-9098	81208
		2B	wPt-6199	81387
		2B	TC82742	81500
		2B	Xgwm429	81940
		2B	wPt-1064	88899
		2B	wPt-0615	89029
		2B	Xwmc597b	92668
		2B	wPt-2120	97314
		2B	wPt-6477	99352
		2B	Xgwm132a	100649
		2B	Xgwm148	101038
		2B	Xgwm128	102003
		2B	wPt-3288	102324
		2B	wPt-2314	103633
		2B	wPt-7779	105297
		2B	Xwmc35	107409
		2B	wPt-6471	109612
		2B	TC71236	111412
		2B	Xbarc18	124136
		2B	Xgwm55	135354
		2B	CA594434b	144548
		2B	Xgwm191	149797
		2B	CA724675	153602
		2B	Xwmc363	154439
		2B	Xwmc441	155564
		2B	Xwmc149a	157459
		2B	wPt-1140	158298
		2B	wPt-5878	159349
		2B	Xwmc51a	159352
		2B	wPt-4199	159668
		2B	Xgwm1027	160653
		2B	wPt-8040a	162022
		2B	BU099658	162048
		2B	Xbarc101	162270
		2B	wPt-3701	163268
		2B	wPt-4812	163856
		2B	wPt-7765b	163903
		2B	tPt-6105b	164133
		2B	wPt-8856	164647
		2B	wPt-5736	164727
		2B	wPt-8284	164906
		2B	wPt-6565	165725
		2B	wPt-10715	166168
		2B	wPt-4917	167140
		2B	wPt-3042	167264
		2B	wPt-305355	168078
		2B	wPt-6522	168190
		2B	wPt-8569	168480
		2B	wPt-3436	168494
		2B	Xcfd73	168766
		2B	wPt-305036	169129
		2B	Xwmc175	169591
		2B	wPt-7317	170273
		2B	wPt-0906	170888
		2B	wPt-0049	171325
		2B	wPt-0794	171494
		2B	wPt-0891	172417
		2B	wPt-3378	172734
		2B	wPt-7360	172839
		2B	wPt-2274	172882
		2B	rPt-6122	172974
		2B	wPt-11421	172977
		2B	wPt-6643	174014
		2B	wPt-2724	175005
		2B	wPt-10548	175754
		2B	wPt-2293	176010
		2B	wPt-8693	176968
		2B	wPt-8340	177553
		2B	wPt-0189	177942
		2B	wPt-9654	178093
		2B	wPt-1294	178328
		2B	CA662535	178685
		2B	wPt-8460	181969
		2B	wPt-8521	182477
		2B	wPt-10440	182874
		2B	wPt-5680	183037
		2B	wPt-3929	183193
		2B	wPt-9350	183197
		2B	wPt-0489	183599
		2B	wPt-3651	183602
		2B	TC72953	186628
		2B	wPt-1646	188474
		2B	wPt-7305	188526
		2B	wPt-5242	191562
		2B	Xgwm1300	192598
		2B	BJ253815	196899
		2B	CA681959b	201333
		2B	Xwmc332	204459
		2B	wPt-4223	207212
		2B	wPt-0510	208638
		2B	wPt-0567	210021
		2B	wPt-2415	213623
		2B	wPt-7004	215102
		2B	wPt-8776	218484
		2B	TC89976	219353
		2B	wPt-7506	223525
		2B	wPt-2622	226853
		2B	Xgwm526b	231609
		2B	wPt-6894	231849
		2B	wPt-0471	232422
		2B	wPt-0047	232697
		3A-1	CA677684a	0
		3A-1	wPt-6204	9523
		3A-1	wPt-4349	12062
		3A-1	wPt-1340	14443
		3A-1	wPt-9351	15385
		3A-1	wPt-3094	15599
		3A-1	TC89014b	16520
		3A-1	Xwmc206c	17856
		3A-1	wPt-9373	25010
		3A-2	Xgwm369	0
		3A-2	Xgwm218	10568
		3A-2	wPt-304671	28693
		3A-2	Xbarc45	38146
		3A-2	BJ213673c	38216
		3A-2	Xgwm5	48519
		3A-2	Xgwm720	50494
		3A-2	Xwmc527b	50840
		3A-2	Xgwm32	53177
		3A-2	W01T03c	54052
		3A-2	Xwmc664	54559
		3A-2	Xmag620b	55815
		3A-2	Xcfa2164b	56771
		3A-2	Xgwm156a	59109
		3A-2	Xgwm666a	59768
		3A-2	Xbarc356	61515
		3A-2	wPt-5886	68449
		3A-2	Xgwm1042	68820
		3A-2	Xwmc428	73523
		3A-2	Xdupw227	74083
		3A-2	TC74823a	75772
		3A-2	Xcfa2262	85231
		3A-2	Xwmc264	91032
		3A-2	wPt-5084	94946
		3A-2	wPt-4859	95599
		3A-2	wPt-4939	95930
		3A-2	wPt-11619	96472
		3A-2	wPt-2202	96915
		3A-2	wPt-6218	98364
		3A-2	wPt-5786	100197
		3A-2	F129	103403
		3A-2	tPt-7209a	109774
		3A-2	wPt-5943a	109803
		3A-2	Xgwm1038	110333
		3A-2	Xgwm751a	116921
		3A-2	Xbarc69	118964
		3A-2	tPt-1002	120317
		3A-2	wPt-3816	124984
		3A-2	wPt-1562	125092
		3A-2	wPt-2659	125228
		3A-2	wPt-5125	126681
		3A-2	tPt-7492	126696
		3A-2	wPt-5133	126710
		3A-2	Xwmc206a	136740
		3A-2	wPt-9238	146327
		3A-2	wPt-1694	146338
		3A-2	wPt-4398	146362
		3A-2	wPt-2492	149206
		3A-2	Xbarc314	150574
		3A-2	TC77302	154380
		3A-2	Xgwm162	157009
		3A-2	wPt-1888	157063
		3A-2	wPt-3978	157233
		3A-2	wPt-4545	168524
		3A-2	wPt-2144	171126
		3A-2	wPt-9160	171156
		3A-2	wPt-0398	174017
		3A-3	TC88560	0
		3A-3	TC91009	6025
		3A-3	wPt-0566	9556
		3A-3	wPt-0142	10997
		3A-3	wPt-9934	13725
		3A-3	TC80528a	20116
		3B-1	TC89014a	0
		3B-1	Xgwm389	3335
		3B-1	Xmag2095	4837
		3B-1	wPt-7264	5686
		3B-1	wPt-7225	5846
		3B-1	wPt-5697	5933
		3B-1	wPt-10503	7907
		3B-1	F103	8133
		3B-1	wPt-10291	8236
		3B-1	wPt-10388	8236
		3B-1	wPt-6129	8389
		3B-1	wPt-10239	8684
		3B-1	wPt-1516	9056
		3B-1	wPt-1132a	9819
		3B-1	wPt-11454	10740
		3B-1	wPt-10372	10963
		3B-1	tPt-1079	11593
		3B-1	wPt-7984	13240
		3B-1	wPt-8079	14413
		3B-1	wPt-3921	14423
		3B-1	wPt-10333	15525
		3B-1	Xmag501	17197
		3B-1	Xwmc430a	17372
		3B-1	wPt-2757	20792
		3B-1	wPt-1081	20974
		3B-1	wPt-3598	22763
		3B-1	wPt-9410	22803
		3B-1	wPt-5064	22914
		3B-1	wPt-0302	24853
		3B-1	wPt-3536	24894
		3B-1	wPt-10714	26879
		3B-1	Xgwm493	28664
		3B-1	Xbarc102	33307
		3B-1	wPt-7132	36055
		3B-1	wPt-9012	36055
		3B-1	wPt-4653	36265
		3B-1	wPt-9010	39617
		3B-1	wPt-4842	39932
		3B-1	tPt-6487	40604
		3B-1	wPt-6335	43216
		3B-1	wPt-7860	43828
		3B-1	wPt-8828	44596
		3B-1	wPt-10436	44660
		3B-1	wPt-5432	46253
		3B-1	Xwmc500c	47156
		3B-1	wPt-2961	47591
		3B-1	wPt-9107	49091
		3B-1	wPt-6742	52006
		3B-1	wPt-0672	54091
		3B-1	wPt-4431	55035
		3B-1	wPt-10230	55060
		3B-1	wPt-8990	55070
		3B-1	wPt-10005	55073
		3B-1	wPt-9250	55098
		3B-1	wPt-10277	55144
		3B-1	wPt-6802	56285
		3B-1	wPt-3046	56311
		3B-1	wPt-6216	56400
		3B-1	wPt-9579	56500
		3B-1	wPt-8686	56505
		3B-1	wPt-1406	57017
		3B-1	wPt-1349	58117
		3B-1	wPt-10958	58228
		3B-1	rPt-5853	58497
		3B-1	tPt-8143	58687
		3B-1	wPt-5215	58889
		3B-1	wPt-4476	58926
		3B-1	wPt-6066	58970
		3B-1	wPt-2013	58972
		3B-1	wPt-4292	59087
		3B-1	tPt-9273	59095
		3B-1	wPt-1191	59240
		3B-1	wPt-6239	59503
		3B-1	wPt-9982	59513
		3B-1	wPt-8592	59529
		3B-1	wPt-5244	59782
		3B-1	wPt-8356	59962
		3B-1	wPt-10540	60005
		3B-1	wPt-10969	60012
		3B-1	wPt-2720	60151
		3B-1	wPt-8126	60183
		3B-1	wPt-10389	60185
		3B-1	wPt-4777	60185
		3B-1	wPt-5495	60185
		3B-1	wPt-7677	60208
		3B-1	wPt-10677	60273
		3B-1	wPt-10420	60322
		3B-1	wPt-9088	60383
		3B-1	wPt-10552	60462
		3B-1	wPt-10080	61300
		3B-1	wPt-8579	61471
		3B-1	wPt-2936	61522
		3B-1	CA499601	76539
		3B-1	wPt-1159	78268
		3B-1	Xgwm566	78503
		3B-1	Xgwm284	78805
		3B-1	Xgwm376	93282
		3B-1	Xgwm285	96147
		3B-1	Xgwm77	97432
		3B-1	wPt-5390	98821
		3B-1	Xbarc187a	101998
		3B-1	Xgwm66	106260
		3B-1	wPt-6047	109220
		3B-1	Xwmc527a	115607
		3B-1	tPt-0353a	115977
		3B-1	wPt-0544	117972
		3B-1	wPt-0446	118808
		3B-1	wPt-4127	120485
		3B-1	rPt-5396	121762
		3B-1	Xbarc164	132730
		3B-1	wPt-3327	137072
		3B-1	wPt-7786	137695
		3B-1	wPt-1940	137705
		3B-1	TC74823b	139883
		3B-1	Xgwm131a	146197
		3B-1	Xbarc358b	147235
		3B-1	wPt-7502	147286
		3B-1	Xwmc471	158448
		3B-1	rPt-7068	167990
		3B-1	wPt-2280	168184
		3B-1	wPt-7688	171155
		3B-1	wPt-10270	174326
		3B-1	tPt-3599	174330
		3B-1	wPt-10437	174351
		3B-1	wPt-7145	174355
		3B-1	wPt-11304	174357
		3B-1	wPt-10442	174442
		3B-1	wPt-8964	174442
		3B-1	wPt-10600	174442
		3B-1	wPt-4719	182226
		3B-1	Xgwm108	184173
		3B-1	wPt-6981	185334
		3B-1	wPt-0846	185355
		3B-1	wPt-10029	185359
		3B-1	TC87011	188178
		3B-1	wPt-4693	189688
		3B-1	wPt-0065	191437
		3B-1	wPt-10785	192949
		3B-1	wPt-11301	192960
		3B-1	wPt-8480	192985
		3B-1	wPt-0036	193121
		3B-1	wPt-0384	193159
		3B-1	rPt-5523	194683
		3B-1	wPt-6785	196478
		3B-1	wPt-7968	199469
		3B-1	wPt-8318	199588
		3B-1	wPt-5833	199645
		3B-1	wPt-10185	206004
		3B-1	wPt-3725	206219
		3B-2	Xgwm247a	0
		3B-2	wPt-11182	2300
		3B-2	wPt-4410	2697
		3B-2	wPt-11194	2698
		3B-2	wPt-9495	2698
		3B-2	wPt-7357	2705
		3B-2	wPt-11276	2705
		3B-2	wPt-10541	2716
		3B-2	wPt-11103	2719
		3B-2	wPt-10052	2720
		3B-2	wPt-11443	2727
		3B-2	wPt-2784	2729
		3B-2	wPt-10729	2732
		3B-2	wPt-8643	2741
		3B-2	wPt-2567	2741
		3B-2	wPt-5825	2751
		3B-2	wPt-6008	2764
		3B-2	wPt-3410	2769
		3B-2	wPt-7733	2929
		3B-2	wPt-7266	3417
		3B-2	wPt-0405	3503
		3B-2	wPt-8141	3567
		3B-2	wPt-4370	3569
		3B-2	wPt-0280	3607
		3B-2	wPt-8983	3647
		3B-2	Xgwm181	3937
		3B-2	wPt-9694	4157
		3B-2	wPt-10071	4531
		3B-2	wPt-3856	4771
		3B-2	wPt-6961	5179
		3B-2	tPt-4541	5183
		3B-2	wPt-1311	5584
		3B-2	wPt-10505	5728
		3B-2	wPt-1822	5738
		3B-2	wPt-8352	5755
		3B-2	wPt-0365	5768
		3B-2	wPt-0995	5768
		3B-2	wPt-4576	5768
		3B-2	wPt-7956	5866
		3B-2	wPt-8396	5879
		3B-2	wPt-10201	5963
		3B-2	wPt-2416	6238
		3B-2	Xgwm340	6880
		3B-2	wPt-9826	7557
		3B-2	wPt-4412	8453
		3B-2	wPt-9158	8717
		3B-2	wPt-9882	10770
		3B-2	wPt-0668	15419
		3B-2	wPt-8276	15599
		3B-2	tPt-5389	16148
		3B-2	wPt-9892	16268
		3B-2	wPt-0751	16570
		3B-2	wPt-9989	16776
		3B-2	wPt-2172	17113
		3B-2	wPt-9488	17230
		3B-2	wPt-10680	17289
		3B-2	wPt-7416	17355
		3B-2	wPt-6725	18030
		3B-2	wPt-11262	20817
		3B-2	wPt-10247	20999
		3B-2	wPt-10562	21011
		3B-2	wPt-3254	21220
		3B-2	wPt-10812	21232
		3B-2	wPt-10706	21234
		3B-2	wPt-10336	21267
		3B-2	wPt-11152	21273
		3B-2	wPt-11691	21657
		3B-2	wPt-10851	21791
		3B-2	wPt-10925	22736
		3B-2	wPt-4991	23331
		3B-2	wPt-1884	23456
		3B-2	wPt-8959	23603
		3B-2	wPt-9786	23644
		3B-2	Xmag695	23675
		3B-2	wPt-3480	23774
		3B-2	wPt-3342	23921
		3B-2	wPt-5295	27827
		3B-2	Xgwm299	28094
		3B-2	tPt-1093	34114
		3B-2	wPt-5947	34151
		3B-2	wPt-8559	34184
		3B-2	wPt-4194	34201
		3B-2	tPt-7209b	35440
		3B-2	wPt-9766	35456
		3B-2	wPt-10890	35456
		3B-2	wPt-10428	35456
		3B-2	wPt-7802	35468
		3B-2	wPt-11082	35468
		3B-2	wPt-10240	35468
		3B-2	wPt-10555	35468
		3B-2	wPt-11330	35472
		3B-2	wPt-11088	35472
		3B-2	wPt-4517	35481
		3B-2	wPt-10025	35481
		3B-2	wPt-9185	35481
		3B-2	wPt-3153	35484
		3B-2	wPt-10829	35487
		3B-2	wPt-10000	35487
		3B-2	wPt-5268	36214
		3B-2	wPt-6956	36702
		3B-2	wPt-5943b	36969
		3B-2	Xgwm751b	37273
		3B-2	wPt-2491	38010
		3B-2	wPt-10303	41318
		3B-2	wPt-11253	41318
		3B-2	wPt-11000	41322
		3B-2	wPt-4225	41622
		3B-2	wPt-10589	41856
		3B-2	wPt-0990	42259
		3B-2	wPt-6000	42544
		3B-2	wPt-1472	45071
		3B-2	Xbarc84	47877
		4A	XS13M59(390)	0
		4A	Xmgb299	5963
		4A	Xpsr39	8042
		4A	Xgwm601	11424
		4A	Xmgb7	15160
		4A	Xwg876	17967
		4A	Xgwm610	20732
		4A	Xwmc617b	25921
		4A	Xfba307	30414
		4A	Xgwm397	32999
		4A	wPt-8489	33909
		4A	wPt-5455	35892
		4A	Xpsr1327	37321
		4A	rPt-8568	37748
		4A	CA499463	39788
		4A	wPt-6303	40862
		4A	Xbarc170	43112
		4A	Xmgb12	43153
		4A	Xpsr1316	45690
		4A	Xgwm894	45908
		4A	Xgwm937	46302
		4A	wPt-2221	49053
		4A	Xgwm265b	50931
		4A	Xutv1343b	52295
		4A	wPt-4660	53032
		4A	Xutv434	53930
		4A	wPt-1357	54248
		4A	Xgwm494	58818
		4A	Xgwm1081	59343
		4A	Xgwm637	59635
		4A	Xgwm118	62040
		4A	XS25M49(350)	64461
		4A	wPt-9169	65190
		4A	wPt-6515	65323
		4A	wPt-0162	65588
		4A	wPt-6330	66886
		4A	Xwmc161	70616
		4A	Xutv1343a	74108
		4A	wPt-2247	81175
		4A	Xpsr580	86796
		4A	wPt-2542	88445
		4A	wPt-3239	88897
		4A	wPt-5249	89199
		4A	wPt-7289	89208
		4A	wPt-1091	89914
		4A	wPt-6728	90902
		4A	wPt-5428	91840
		4A	wPt-5857	91935
		4A	wPt-3810	92759
		4A	Xwmc718	93415
		4A	wPt-7939	94038
		4A	wPt-1262	94984
		4A	wPt-7558	95077
		4A	wPt-1550	95542
		4A	wPt-7926	95626
		4A	Xgwm834b	96183
		4A	wPt-3655	98040
		4A	wPt-1701	101042
		4A	Xgwm274	101207
		4A	Xwmc262	102211
		4A	wPt-9728	102637
		4A	wPt-2129	103046
		4A	wPt-3766	103811
		4A	wPt-6214	104057
		4A	wPt-9833	104086
		4A	wPt-5749	104100
		4A	wPt-0105	104233
		4A	Xwmc232	106083
		4A	wPt-5543	108348
		4A	wPt-4596	109030
		4A	Xwmc500a	111847
		4A	wPt-3061	114022
		4A	TC85050	115194
		4A	Xgwm959	116629
		4A	wPt-7491a	117252
		4A	Xmag3886	117614
		4A	wPt-7168	118200
		4A	wPt-5003	118330
		4A	wPt-3796	118502
		4A	wPt-2780	118701
		4A	Xmag974	118791
		4A	wPt-6440	118937
		4A	wPt-2331	119152
		4A	wPt-9196	119167
		4A	wPt-9162	119280
		4A	wPt-8144	119287
		4A	wPt-1743	119359
		4A	wPt-2122	119398
		4A	Gpw7056	119549
		4A	wPt-5735	119629
		4A	wPt-3150	119636
		4A	wPt-0538	119686
		4A	wPt-9183	119749
		4A	wPt-6502	119760
		4A	wPt-7821	119826
		4A	wPt-2909	119978
		4A	wPt-8886	120245
		4A	wPt-8271	120247
		4A	wPt-8167	120252
		4A	wPt-3108	120253
		4A	wPt-2301	120260
		4A	wPt-4241	121018
		4A	wPt-3449	121191
		4A	wPt-2794	121459
		4A	wPt-7354	121523
		4A	wPt-3095	121787
		4A	wPt-5099	121969
		4A	Xbarc78	122065
		4A	wPt-9305	122128
		4A	wPt-3506	122195
		4A	Xgwm160	122303
		4A	wPt-5055	122655
		4A	wPt-0798	122788
		4A	wPt-1155	122806
		4A	wPt-9418	122843
		4A	wPt-4424	122876
		4A	wPt-5112	123256
		4A	Xwmc219	123443
		4A	wPt-0610	123537
		4A	wPt-5434	124137
		4A	wPt-9150	124152
		4A	wPt-0833	124170
		4A	wPt-9954	124222
		4A	wPt-0992	124389
		4A	wPt-3876	124644
		4A	Xmag1140	124773
		4A	Xmag3733	124775
		4A	wPt-3859	124992
		4A	wPt-2836	125677
		4A	wPt-1007	125752
		4A	wPt-3729	125763
		4A	Xbarc52	126190
		4A	F84	126624
		4A	Xwmc104	127464
		4A	wPt-0601	127865
		4A	wPt-9598	128389
		4A	wPt-6757	128497
		4A	wPt-4680	128876
		4A	wPt-9103	129098
		4A	wPt-2951	129675
		4A	wPt-0763	129755
		4A	wPt-6176	129760
		4A	wPt-5172	129760
		4A	wPt-7981	129783
		4A	wPt-0150	129854
		4A	rPt-0238	129868
		4A	wPt-2151	129960
		4A	wPt-9059	130694
		4A	wPt-11389	131121
		4A	wPt-5489	132235
		4A	wPt-1482	134539
		4A	Xgwm350	137390
		4A	wPt-9342	143777
		4A	BQ169752	147272
		4B-1	TC77481	0
		4B-1	Xwmc430c	8257
		4B-2	wPt-4537	0
		4B-2	wPt-11203	0.905
		4B-2	Xbarc193	24275
		4B-2	tPt-5519	26692
		4B-2	wPt-9393	26847
		4B-2	TC80528b	28697
		4B-2	Xwmc710	35654
		4B-2	TC67416	38200
		4B-2	Xwmc617a	38246
		4B-2	wPt-3101	51552
		4B-2	Xgwm925	54947
		4B-2	Xgwm898	60318
		4B-2	Xgwm856	60761
		4B-2	wPt-3991	64464
		4B-2	Xbarc20	65499
		4B-2	wPt-8892	65534
		4B-2	wPt-6123	66780
		4B-2	wPt-5497	69365
		4B-2	Xwmc89	69402
		4B-2	wPt-7392	69436
		4B-2	Xdupw23	69455
		4B-2	Xwmc206b	70191
		4B-2	Xutv1386	70539
		4B-2	tPt-0602	70864
		4B-2	Xgwm710	73559
		4B-2	CA694714	73577
		4B-2	wPt-0872	74440
		4B-2	Xgwm368	74746
		4B-2	wPt-5334	75148
		4B-2	Xwmc48	76550
		4B-2	wPt-4931	78480
		4B-2	Xgwm513	78827
		4B-2	Xbcd110	82259
		4B-2	Xgwm495	84001
		4B-2	Xmgb343	84169
		4B-2	Gai1	86626
		4B-2	Xpsr622	88366
		4B-2	XS25M49(365)	91438
		4B-2	XS13M59(450)	93824
		4B-2	CA663888	96580
		4B-2	Xgwm165	96929
		4B-2	XS13M60(360)	102824
		4B-2	XS13M61(170)	104132
		4B-2	Xgwm251	106630
		4B-2	Xgwm1084	106891
		4B-2	wPt-6209	110032
		4B-2	wPt-4870	113687
		4B-2	wPt-7412	116930
		4B-2	Xgwm6a	122589
		4B-2	Xgwm930	123654
		4B-2	Xbarc60	126559
		4B-2	wPt-11493	132155
		4B-2	wPt-3255	132206
		4B-2	wPt-9223	132305
		4B-2	wPt-7858	133338
		4B-2	wPt-8291	134523
		5A-1	XS13M60(570)	0
		5A-1	Xgwm666b	5687
		5A-1	Xutv711	8993
		5A-1	Xgwm443a	13190
		5A-1	Xmag694	17332
		5A-1	Xwmc489b	17951
		5A-1	XS13M50(295)	19184
		5A-1	Xbarc316	22753
		5A-1	Xgwm154	24264
		5A-1	Xpsr120	24869
		5A-1	Xmgb341	25951
		5A-1	Xubp3	29287
		5A-1	TC91851	33500
		5A-1	Xmgb340	38329
		5A-1	Xgwm639	38658
		5A-1	Xpsr911	40742
		5A-1	Xbarc358a	42301
		5A-1	Xgwm328a	42588
		5A-1	Xgwm304b	44859
		5A-1	Xwmc705	46213
		5A-1	Xbarc1	46666
		5A-1	F118	46762
		5A-1	Xgwm293	47002
		5A-1	Xcdo1335	47387
		5A-1	wPt-3884	47475
		5A-1	wPt-9452	47998
		5A-1	Xbarc117	48220
		5A-1	Xmgb191	48356
		5A-1	Xbarc180	48571
		5A-1	Xwmc150	48585
		5A-1	Xgwm129	52331
		5A-1	Xgwm786a	54241
		5A-1	Xmgb63	54813
		5A-1	Xmag3794	55994
		5A-1	Aadh-A1	56207
		5A-1	BJ262177a	59842
		5A-1	XksuG44	62845
		5A-1	Xgwm156b	63446
		5A-1	Xbarc360	66677
		5A-1	Xmag4060	68048
		5A-1	Xgwm186	68780
		5A-1	wPt-3509	68858
		5A-1	wPt-2543	69767
		5A-1	wPt-6825	69989
		5A-1	wPt-4248	70615
		5A-1	XksuH1a	71018
		5A-1	Xbarc141	71381
		5A-1	Xmag1159	71788
		5A-1	Xcdo412	73630
		5A-1	Xbcd1088	74951
		5A-1	Xbarc165	75247
		5A-1	Xpsr912	75513
		5A-1	wPt-5588	78291
		5A-1	Xbarc100	78593
		5A-1	Xwmc795	79047
		5A-1	Xgwm156c	84930
		5A-1	wPt-7185	94037
		5A-1	wPt-7201	120410
		5A-1	tPt-0353b	120462
		5A-1	Xwmc415	122470
		5A-1	F128	127136
		5A-1	Xgwm443c	130483
		5A-1	Ksum137	138520
		5A-2	Xgwm865	0
		5A-2	Xgwm330	5079
		5A-2	Xdupw43	5217
		5A-2	Xcdo504	11558
		5A-2	Xgwm995	15023
		5A-2	Xgwm291	21230
		5A-2	XksuF1	31469
		5A-2	Xpsr145	34136
		5A-2	tPt-4184	34574
		5A-2	tPt-6495	34607
		5A-2	Xgwm595	39749
		5A-2	XS25M51(310)	41821
		5A-2	wPt-4043	43911
		5A-2	Xpsr370	44872
		5A-2	Xpsr164	48905
		5A-2	Xgwm6b	48944
		5A-2	wPt-10314	49549
		5A-2	wPt-5135	50089
		5A-2	wPt-0152	50263
		5A-2	Xgwm126	62386
		5B-1	Xgwm234	0
		5B-1	wPt-1302	5597
		5B-1	Xgwm443b	10484
		5B-1	wPt-0819	14540
		5B-1	wPt-9666	15414
		5B-1	wPt-1420	15735
		5B-1	wPt-9724	16346
		5B-1	wPt-1261	17520
		5B-1	Xwmc149b	21004
		5B-1	wPt-5175	26596
		5B-1	wPt-5346	26863
		5B-1	CA707573	34692
		5B-1	wPt-9814	35559
		5B-1	tPt-0228	37030
		5B-1	wPt-6263	45130
		5B-1	Xgwm544a	47330
		5B-1	Xbarc109	47843
		5B-1	Xgwm247b	51443
		5B-1	wPt-6902	60078
		5B-1	wPt-5514	64254
		5B-1	Xgwm213	69027
		5B-1	Xgwm335	75504
		5B-1	Xgwm499	85758
		5B-1	Xwmc405a	92419
		5B-1	wPt-7167	96180
		5B-1	Xgwm1073	100612
		5B-1	wPt-2318	108322
		5B-1	wPt-3661	111352
		5B-1	wPt-0498	120938
		5B-1	wPt-5928	129668
		5B-1	wPt-8054	129722
		5B-1	wPt-5604	129726
		5B-1	wPt-1733	131129
		5B-1	wPt-9300	131130
		5B-1	wPt-2453	131132
		5B-1	wPt-6989	131144
		5B-1	wPt-4367	131148
		5B-1	wPt-6014	136425
		5B-1	rPt-7889	153465
		5B-1	tPt-1253	157485
		5B-1	wPt-8931	158137
		5B-1	wPt-3076	161655
		5B-1	Xwmc235	175355
		5B-2	wPt-3763	0
		5B-2	wPt-3030	0.131
		5B-2	wPt-5896	7558
		5B-2	rPt-3114	7804
		5B-2	wPt-8125	33468
		5B-2	wPt-4448	44463
		5B-2	wPt-3213	60621
		5B-3	wPt-7665	0
		5B-3	wPt-9116	1992
		5B-3	wPt-0054	3465
		5B-3	wPt-5429	4112
		5B-3	wPt-1500	4620
		5B-3	wPt-8920a	4793
		5B-3	wPt-4402	4921
		5B-3	wPt-0295	4955
		5B-3	wPt-7708	5624
		5B-3	wPt-4723	6164
		5B-3	wPt-5373	7030
		5B-3	TC86533	9378
		6A	Xpsr899	0
		6A	BQ805704	7519
		6A	XksuG8a	8591
		6A	Xfba152	10054
		6A	Xfbb222a	10054
		6A	Xpsr167	10055
		6A	Xfbb47	10274
		6A	Xfba65	11354
		6A	wPt-0562a	12256
		6A	Xutv1391	13842
		6A	wPt-4589	22161
		6A	wPt-9382	23151
		6A	wPt-4047	23829
		6A	wPt-7475	24055
		6A	wPt-5633	24075
		6A	wPt-5395	24114
		6A	wPt-1377	24121
		6A	wPt-1742	24225
		6A	wPt-9832	24568
		6A	wPt-9306	24700
		6A	wPt-4270	25159
		6A	wPt-3468	25400
		6A	XS25M55(90)	25540
		6A	wPt-6520	25703
		6A	wPt-7754	25757
		6A	wPt-6396	25946
		6A	wPt-2636	25962
		6A	wPt-0864	25994
		6A	Xgwm459	26307
		6A	wPt-4017	26484
		6A	wPt-7840	26487
		6A	wPt-4016	26879
		6A	wPt-0495	27197
		6A	wPt-2153	29110
		6A	wPt-5705	29963
		6A	wPt-7565	30882
		6A	Xmag1200a	31375
		6A	wPt-9759	32957
		6A	wPt-5652	33660
		6A	wPt-8266	34027
		6A	wPt-9679	34340
		6A	wPt-7027	34348
		6A	wPt-0689	34364
		6A	wPt-3524	34364
		6A	tPt-2833	34631
		6A	Xgwm334	34993
		6A	tPt-0877	35222
		6A	XS13M62(220)	35294
		6A	wPt-6904	35400
		6A	Xmag4048	37735
		6A	Xgwm1040	39529
		6A	wPt-7663	41053
		6A	Xpsr949	42427
		6A	CA681959a	43714
		6A	Xutv1034	46457
		6A	wPt-9692	47163
		6A	wPt-9690	48488
		6A	wPt-3803	48535
		6A	wPt-2573	48667
		6A	wPt-2822	49104
		6A	wPt-10629	49495
		6A	wPt-9584	49863
		6A	wPt-11347	50111
		6A	wPt-10558	50154
		6A	Xwmc398a	50292
		6A	tPt-6278	50665
		6A	wPt-7486	50793
		6A	wPt-0338	51275
		6A	wPt-7623	51625
		6A	wPt-3965	51866
		6A	wPt-7127	53760
		6A	wPt-9113	56628
		6A	Gli-A2	56823
		6A	wPt-7906	58477
		6A	XksuH4a	59293
		6A	TC84464	59607
		6A	Xgwm825	59629
		6A	BE427655	60201
		6A	TC85125	60717
		6A	CA716967	60914
		6A	NP234852	61269
		6A	BQ246417	62585
		6A	Xwmc630a	63100
		6A	Xutv1035	63824
		6A	TC85303b	64160
		6A	Xgwm1009	64855
		6A	wPt-3091	66475
		6A	Xpsr627	66832
		6A	wPt-0959	66842
		6A	wPt-8833	68520
		6A	TC84481a	68866
		6A	wPt-7445	69321
		6A	wPt-0357	69497
		6A	BJ261821	69850
		6A	wPt-5834	70300
		6A	XS25M60(380)	70386
		6A	Xfba85	71037
		6A	wPt-2563	73535
		6A	wPt-0139	73835
		6A	wPt-7599	73999
		6A	Xmag1200b	75518
		6A	XP39M37(250)	79222
		6A	wPt-9829	83015
		6A	Xmgb339	83139
		6A	wPt-10645	83482
		6A	wPt-11607	83783
		6A	Xutv707	85634
		6A	Xpsr312b	88647
		6A	Xmag1415	89307
		6A	Xbarc3	92132
		6A	BF483631	93268
		6A	Xutv1471	94830
		6A	Xbarc171	98502
		6A	Xrsq805	99799
		6A	Xgwm82	100068
		6A	Xgwm786b	100955
		6A	Xgwm132b	101283
		6A	wPt-5311	102516
		6A	Xutv1469	103976
		6A	Xgwm356	106547
		6A	Xbarc107	116245
		6A	Xwmc335a	116873
		6A	Xpsr915	119644
		6A	Xpsr142	121900
		6A	Xgwm907b	123021
		6A	Xbarc113	129623
		6A	Xgwm570	129902
		6A	tPt-4209b	129988
		6A	wPt-11612	151319
		6A	wPt-8124	151925
		6A	tPt-3786	152107
		6A	Xdupw167	153778
		6A	tPt-7761	155386
		6A	wPt-8373	155492
		6A	wPt-11668	155644
		6A	wPt-2877	155974
		6A	wPt-6678	156313
		6A	wPt-7655	156377
		6A	wPt-7204	156693
		6A	tPt-6661	157045
		6A	wPt-1642	158763
		6A	wPt-6995	158929
		6A	wPt-7390	158962
		6A	wPt-5572	159077
		6A	wPt-1375	159345
		6A	wPt-8944	162134
		6A	F133	162381
		6A	wPt-1661	162541
		6A	wPt-5331	162718
		6A	wPt-5787	163011
		6A	wPt-9976	163146
		6A	wPt-4229	163169
		6A	wPt-5696	163242
		6A	wPt-4445	163983
		6A	wPt-9474b	165699
		6A	Swes953	168344
		6A	wPt-8954	168724
		6A	wPt-6829	169209
		6A	Xgwm999	171166
		6A	Xgwm1089	171702
		6A	wPt-2632b	173005
		6A	wPt-8773b	176989
		6A	Xgwm169	201271
		6B	Xgwm613	0
		6B	Xwmc430b	2856
		6B	wPt-6154	7088
		6B	wPt-3774	9482
		6B	wPt-7662	9503
		6B	Xgwm1051	10897
		6B	XksuG8b	11170
		6B	wPt-8894	11906
		6B	wPt-6127	12125
		6B	wPt-0151	12500
		6B	Xdupw217	12890
		6B	wPt-6293	13169
		6B	wPt-9406	13354
		6B	wPt-0882	13696
		6B	wPt-0562b	14120
		6B	wPt-9532	14541
		6B	wPt-8641	14806
		6B	wPt-3031	15701
		6B	wPt-6988	15718
		6B	wPt-7207	15734
		6B	wPt-0452	15743
		6B	wPt-9015	15744
		6B	wPt-1922	15746
		6B	wPt-7150	15747
		6B	wPt-8563	15749
		6B	wPt-4386	15750
		6B	wPt-3130	15751
		6B	wPt-1558	15755
		6B	wPt-4720	15755
		6B	wPt-8595	15758
		6B	wPt-4283	15758
		6B	wPt-2102	15762
		6B	wPt-5383	15767
		6B	wPt-9990	15772
		6B	wPt-9468	16154
		6B	tPt-0910	16443
		6B	wPt-2991	16615
		6B	wPt-1783	16738
		6B	wPt-3053	17294
		6B	wPt-2964	17406
		6B	wPt-3116	17544
		6B	wPt-8336	17570
		6B	wPt-6994	17608
		6B	wPt-7777	17612
		6B	wPt-2689	17739
		6B	tPt-2055	17773
		6B	wPt-0245	17783
		6B	wPt-1852	17874
		6B	wPt-3304	17888
		6B	wPt-1547	18227
		6B	wPt-3800	18449
		6B	wPt-7203	18476
		6B	wPt-4678	18549
		6B	wPt-8239	18600
		6B	wPt-1089	18971
		6B	wPt-7343	19846
		6B	wPt-2714	19872
		6B	wPt-2133	20476
		6B	wPt-0351	21131
		6B	Xpsr119	21894
		6B	wPt-1474	22641
		6B	wPt-4233	26754
		6B	wPt-2095	31558
		6B	wPt-3424	31565
		6B	wPt-1437	31572
		6B	wPt-9487	32045
		6B	Xgwm131b	32692
		6B	wPt-3118	33080
		6B	XP39M37(680)	33521
		6B	wPt-4900	33736
		6B	wPt-9492	33927
		6B	wPt-6916	34222
		6B	wPt-4564	34851
		6B	wPt-1725	35060
		6B	XS13M50(390)	48856
		6B	wPt-2432	48971
		6B	wPt-5256	49742
		6B	wPt-8814	50014
		6B	Xgwm132c	52044
		6B	XksuH4b	54165
		6B	Gli-B2	56280
		6B	Xgpw93017	57120
		6B	wPt-8153	57273
		6B	TC85035	57763
		6B	wPt-6942	59620
		6B	wPt-2297	59768
		6B	wPt-0470	60196
		6B	wPt-5333	60401
		6B	wPt-3309	60964
		6B	wPt-4742	61380
		6B	wPt-9971	62286
		6B	BJ236800	62424
		6B	wPt-0554	62489
		6B	CA741546	62795
		6B	wPt-7540	62969
		6B	XS13M61(290)	63310
		6B	wPt-9667	63372
		6B	wPt-2479	63377
		6B	wPt-2587	63796
		6B	wPt-1788	63835
		6B	tPt-2451	64548
		6B	wPt-3163	65316
		6B	TC85303a	65844
		6B	Xgwm508	66414
		6B	Xwmc597d	67348
		6B	wPt-1185	67782
		6B	XS25M49(120)	68165
		6B	TC85307	69012
		6B	Xutv1280	69520
		6B	Xfba344	70689
		6B	Xpsr312a	71443
		6B	TC85037	72197
		6B	TC84481b	74954
		6B	TC65966	75495
		6B	wPt-0052	76562
		6B	wPt-8194	76564
		6B	Nor2	77283
		6B	wPt-7846	77504
		6B	Xgwm518	78211
		6B	wPt-9659	80467
		6B	Xubp74	80904
		6B	wPt-10467	80906
		6B	TC80528c	81855
		6B	wPt-3666	82456
		6B	Xbarc68	83958
		6B	XksuD17	87400
		6B	wPt-7489	88253
		6B	wPt-8721	89947
		6B	wPt-3606	94221
		6B	BJ213673b	96994
		6B	Xfbb61	97941
		6B	wPt-9784	98761
		6B	Xwmc265c	99888
		6B	Xwmc398b	100057
		6B	CA594434d	102196
		6B	Xgwm361	104378
		6B	Xgwm88	104678
		6B	XS25M55(600)	107638
		6B	Xgwm193	107843
		6B	Xgwm58	108757
		6B	wPt-7935	108842
		6B	wPt-2564	108937
		6B	TC101037	111052
		6B	rPt-1040	113321
		6B	wPt-9124	117281
		6B	wPt-5037	117296
		6B	Xgwm887	121759
		6B	CA677684c	125391
		6B	wPt-3191	125569
		6B	wPt-0397	126123
		6B	wPt-6116	128105
		6B	wPt-0696	129910
		6B	tPt-9048	130337
		6B	wPt-1761	131378
		6B	wPt-9241	131614
		6B	wPt-9256	131927
		6B	wPt-9881	132987
		6B	wPt-2582	133140
		6B	wPt-3581	133365
		6B	F138	133586
		6B	wPt-2162	134065
		6B	Xbarc134	137240
		6B	Xbarc79	137971
		6B	Xbarc354	141860
		6B	wPt-8554	142653
		6B	wPt-8508	143471
		6B	wPt-5270	147241
		6B	wPt-1730	150100
		6B	wPt-1287	152441
		6B	Xgwm907a	156908
		6B	Xgwm963a	165014
		6B	Xgwm219	169667
		6B	Xbarc361	173988
		6B	wPt-6441	177073
		6B	Xgwm889	177408
		6B	Xdupw216	185400
		7A-1	wPt-7830	0
		7A-1	tPt-9948	1482
		7A-1	wPt-8418	2112
		7A-1	wPt-6184	2464
		7A-1	wPt-5092	3930
		7A-1	tPt-6794	4010
		7A-1	wPt-5257	4072
		7A-1	wPt-5101	4087
		7A-1	wPt-7274	8133
		7A-1	wPt-8149	8544
		7A-1	wPt-3059	8713
		7A-1	wPt-2523	8768
		7A-1	wPt-8043	8800
		7A-1	wPt-6967	8800
		7A-1	wPt-3572	8959
		7A-1	wPt-1885	9233
		7A-1	wPt-9481	9698
		7A-1	wPt-2178	11503
		7A-1	Xgwm735	12575
		7A-2	Xgwm471	0
		7A-2	wPt-9496	3172
		7A-2	wPt-1441	23559
		7A-2	wPt-0393	24113
		7A-2	wPt-9207	24564
		7A-2	wPt-7653a	24608
		7A-2	wPt-3135	25041
		7A-2	wPt-5964	26898
		7A-2	wPt-3648	27544
		7A-2	Xbarc70	29945
		7A-2	wPt-7491b	30268
		7A-2	Xwmc479	38250
		7A-2	wPt-6824	38592
		7A-2	Xgwm834a	46395
		7A-2	wPt-11672	66337
		7A-2	wPt-7188	70424
		7A-2	wPt-4714	73166
		7A-2	TC67645	75904
		7A-2	Xgwm60	78579
		7A-2	wPt-1163	80163
		7A-2	wPt-7299	80877
		7A-2	wPt-7785	81277
		7A-2	wPt-1974	81825
		7A-2	Xgwm130	81851
		7A-2	wPt-9314	82811
		7A-2	wPt-7734	84163
		7A-2	wPt-9796	84321
		7A-2	wPt-3883	84706
		7A-2	wPt-7214	87652
		7A-2	wPt-4345	92852
		7A-2	wPt-1917	95044
		7A-2	wPt-1080	96877
		7A-2	wPt-7076	97700
		7A-2	wPt-5232	98052
		7A-2	wPt-0288	100949
		7A-2	wPt-3373	100957
		7A-2	TC77994	105327
		7A-2	Xwmc405c	106559
		7A-2	TC77993	119524
		7A-3	Xwmc9	0
		7A-3	Xgwm900	0.861
		7A-3	wPt-8399	17112
		7A-3	Xbarc121	23424
		7A-3	wPt-6842	24294
		7A-3	wPt-0205	33683
		7A-3	wPt-3393	34155
		7A-3	wPt-4877	41664
		7A-3	wPt-6217	41781
		7A-3	Xgwm748	42214
		7A-3	CA668788b	42335
		7A-3	Xdupw254	42490
		7A-3	CA668775	44144
		7A-3	Xgwm276	46697
		7A-3	wPt-3692	57074
		7A-3	wPt-5949	68032
		7A-3	wPt-7053	68112
		7A-3	wPt-4731	76963
		7A-3	Xgwm332	81064
		7A-3	Xgwm1017	82026
		7A-3	Xgwm282	84278
		7A-3	Xgwm63	89792
		7A-3	wPt-0961	94426
		7A-3	wPt-5524	94702
		7A-3	wPt-4553	95462
		7A-3	wPt-6620	97329
		7A-3	wPt-4831	97427
		7A-3	BJ262177c	98668
		7A-3	Xcfd6b	104304
		7A-3	wPt-6869a	118136
		7A-3	wPt-7219a	120110
		7A-3	wPt-3439a	120298
		7A-3	Xcfa2040b	120594
		7A-3	wPt-1976	122902
		7A-3	wPt-8534	122977
		7A-3	wPt-3403	122977
		7A-3	BJ262177b	123610
		7A-3	Xgwm344b	128320
		7A-3	wPt-6797	130046
		7A-3	wPt-3154	130369
		7A-3	Xgwm1061a	130758
		7A-3	wPt-6276a	133005
		7A-3	wPt-8365	134958
		7A-3	Xcfa2240	135307
		7A-3	wPt-11370	135752
		7A-3	wPt-5940	137263
		7A-3	wPt-1429	138372
		7A-3	wPt-9217	138465
		7A-3	wPt-8846	139220
		7A-3	wPt-0551	139397
		7A-3	wPt-5724	139684
		7A-3	wPt-5690	141746
		7A-3	TC92445	151075
		7B	CA594434c	0
		7B	Xwmc597e	18.5
		7B	Xgwm263	30296
		7B	Xgwm255	32591
		7B	Xwmc606	37481
		7B	wPt-5283	38747
		7B	wPt-0276	40650
		7B	wPt-3147	44631
		7B	wPt-5846	45575
		7B	wPt-7975	46107
		7B	BJ239878	51135
		7B	wPt-8920b	51260
		7B	wPt-4309	54316
		7B	wPt-7318	59539
		7B	wPt-2883	64690
		7B	Xutv911	67455
		7B	Xpsr129	69953
		7B	Xgwm46b	73885
		7B	Xgwm537	75868
		7B	Xgwm951	79597
		7B	Xgwm195	80545
		7B	wPt-7653b	81351
		7B	Xwmc405b	83701
		7B	wPt-2737	84115
		7B	wPt-8283	84735
		7B	wPt-1723	84795
		7B	wPt-0800	85574
		7B	Xubp9	96974
		7B	Xutv777	96978
		7B	Xfbb222b	98303
		7B	Xutv1557	99345
		7B	Xpsr103	99927
		7B	AL825137	100682
		7B	wPt-9630	102242
		7B	Xutv913	103582
		7B	Xutv1441	103946
		7B	Xbarc83b	104186
		7B	Xbcd1066	105242
		7B	Xbarc267	105701
		7B	Xpsr303	105880
		7B	Xgwm871	106336
		7B	Xubp18	106425
		7B	Xutv1268	106464
		7B	Xgwm297	106511
		7B	Xpsr152	106638
		7B	Xgwm941	107064
		7B	Xgwm46a	107464
		7B	wPt-8106	111122
		7B	XksuH1b	111592
		7B	Xutv147	112178
		7B	Xgwm963b	113686
		7B	Xgwm333	113923
		7B	XS13M50(330)	115013
		7B	Xwmc265a	115280
		7B	Xwmc335b	116562
		7B	Xgwm897	116631
		7B	Xutv934	117225
		7B	wPt-6463	120157
		7B	wPt-7934	120475
		7B	wPt-6498	120632
		7B	wPt-11310	120940
		7B	W01T03b	122126
		7B	Xpsr490	123488
		7B	Xutv1110	125414
		7B	XS13M50(460)	125651
		7B	TC69176	133006
		7B	Xbarc176	133008
		7B	TC69177	133493
		7B	Pc1	133569
		7B	XS25M49(175)	135809
		7B	XS13M49(400)	135818
		7B	XS25M49(400)	135818
		7B	wPt-11598	137343
		7B	wPt-2305	138297
		7B	Xpsr680	139263
		7B	wPt-0920	141140
		7B	CA668788a	144626
		7B	wPt-3730	145355
		7B	wPt-4025	146499
		7B	wPt-8919	146726
		7B	Xgwm1036	146871
		7B	Xpsr687	148734
		7B	TC95791	149579
		7B	wPt-3447	151124
		7B	wPt-0841	151194
		7B	wPt-9133	151220
		7B	wPt-8312	151298
		7B	wPt-8193	151384
		7B	wPt-9698	151499
		7B	Xgwm112	151586
		7B	wPt-4323	152398
		7B	wPt-0980	152447
		7B	wPt-1817	152645
		7B	wPt-6700	153009
		7B	wPt-6180	154599
		7B	wPt-9665	155474
		7B	wPt-8981	155536
		7B	Xgwm302	155970
		7B	wPt-9511	156435
		7B	Xwmc540	159108
		7B	BJ213673a	161263
		7B	wPt-6162	166994
		7B	Xgwm767	168739
		7B	Xwmc517	172274
		7B	wPt-5922	179908
		7B	wPt-4258	184816
		7B	wPt-2688	186699
		7B	wPt-5892	188024
		7B	wPt-7887	188280
		7B	Xcfd6a	190201
		7B	tPt-5747	197357
		7B	tPt-7362	202982
		7B	wPt-4298	203386
		7B	wPt-2668	203406
		7B	wPt-0447	203411
		7B	wPt-7351	203421
		7B	wPt-1715	203428
		7B	wPt-4010	203434
		7B	Xwmc311	205118
		7B	wPt-8417	207083
		7B	rPt-3887	207430
		7B	wPt-8615	207694
		7B	wPt-5343	208148
		7B	Xdupw398	208459
		7B	Xgwm611	208597
		7B	wPt-9547	209187
		7B	wPt-4297	212067
		7B	wPt-2356	214337
		7B	wPt-4300	215073
		7B	wPt-3086	215113
		7B	wPt-1132b	215265
		7B	wPt-0530	215311
		7B	wPt-8938	216144
		7B	Xgwm783	217392
		7B	wPt-6156	218516
		7B	TC88833	219078
		7B	Xgwm577	220835
		7B	Xwmc581	223938
		7B	wPt-8040b	224230
		7B	wPt-3058	224474
		7B	wPt-9880	224562
		7B	wPt-6104	224591
		7B	wPt-8989	224605
		7B	wPt-0217	224668
		7B	wPt-7295	224686
		7B	Xmag600	226414
		7B	wPt-3939	226987
		7B	wPt-6869b	230523
		7B	wPt-1075	230814
		7B	wPt-1957	230833
		7B	wPt-5228	230846
		7B	wPt-5462	230849
		7B	wPt-7413	231287
		7B	Xbarc1073	232116
		7B	wPt-7720	232447
		7B	wPt-4038	234059
		7B	wPt-4743	234165
		7B	wPt-5585	234245
		7B	wPt-7219b	234702
		7B	wPt-3439b	234843
		7B	Swes619	234861
		7B	Xcfa2040a	235417
		7B	Xbarc32	236768
		7B	wPt-7374	237988
		7B	Xgwm344a	238620
		7B	wPt-4054	241705
		7B	Xmag4362	241943
		7B	wPt-5309	244204
		7B	wPt-7046	244492
		7B	wPt-5138	244566
		7B	Xbarc50	245227
		7B	tPt-6363	246872
		7B	wPt-3004	247360
		7B	wPt-2449	248431
		7B	wPt-7108	248928
		7B	wPt-5617	249204
		7B	TC70722b	251215
		7B	Xmwg2062	252202
		7B	Xmag4321	253332
		7B	wPt-0884	253626
		7B	Xwmc500b	255534
		7B	Xgwm1061b	257224
		7B	wPt-3710	257820
		7B	wPt-0494	258725
		7B	wPt-6320	258752
		7B	wPt-3785	258754
		7B	wPt-6276b	258761
		7B	wPt-5069	258825
		7B	wPt-5677	258852
		7B	wPt-4319	258899
		7B	wPt-9515	258901
		7B	wPt-9746	258901
		7B	wPt-9992	258904
		7B	tPt-8504	258904
		7B	wPt-1359	258904
		7B	wPt-1069	258905
		7B	wPt-2838	258909
		7B	wPt-9813	258936
		7B	wPt-0126	258943
		7B	wPt-4644	258944
		7B	wPt-8936	258949
		7B	wPt-0577	259067
		7B	wPt-4620	259121
		7B	wPt-5816	259384
		7B	wPt-9877	259388
		7B	wPt-3402	259520
		7B	wPt-2878	259527
		7B	wPt-5377	259535
		7B	Xgwm146	259695
		7B	Xmag1932	260175
		7B	Xmag1715	260205
		7B	Xmag1933	262112
		7B	wPt-1475	262634
		7B	wPt-7891	265502
