# Supplementary material for: A high-density consensus map of A and B wheat genomes
Source: Theor Appl Genet. 2012 Aug 8;125(8):1619–38. doi: 10.1007/s00122-012-1939-y (PMC3493672; doi:10.1007/s00122-012-1939-y)
Supplement: Supplementary file 4 — Online resource 4 (XLS 35 kb) [file 122_2012_1939_MOESM4_ESM.xls]

## Sheet: ESM_4
A HIGH-DENSITY CONSENSUS MAP OF A AND B WHEAT GENOMES
Theor. Appl. Genet.
Daniela Marone, Giovanni Laidò, Agata Gadaleta, Pasqualina Colasuonno, Donatella B.M. Ficco, Angelica Giancaspro, Stefania Giove, Giosue’ Panio, Maria A. Russo, Pasquale De Vita, Luigi Cattivelli, Roberto Papa, Antonio Blanco, Anna M. Mastrangelo
Corresponding author: Anna Maria Mastrangelo, CRA-Cereal Research Centre SS 16 - km 675 71122 Foggia, Italy. E-mail: annamaria.mastrangelo@entecra.it
ESM_4. List of multilocus markers with chromosome and genetic position.
	MULTILOCUS MARKERS
	Chromosome	Marker Name	Genetic Position
		Alleles	cM
	1B	TC69046a	9363
	1A-1	TC69046b	0
	1B	Xgwm835a	19784
	1A-1	Xgwm835b	9374
	1A-1	TC87195a	23253
	1B	TC87195b	25673
	1A-1	TC85294a	26174
	1B	TC85294b	30265
	1A-1	Xgwm403a	46534
	1B	Xgwm403b	117750
	1A-3	F109a	28319
	1B	F109b	173545
	2A-1	Xbcd348a	16736
	2B	Xbcd348b	4224
	2A-1	Xgwm71b	139575
	2A-1	Xgwm71c	148374
	2B	Xgwm71a	58399
	2A-3	wPt-7765a	8254
	2B	wPt-7765b	163903
	2A-3	tPt-6105a	8374
	2B	tPt-6105b	164133
	2A-3	Xgwm526a	22006
	2B	Xgwm526b	231609
	3B-1	TC89014a	0
	3A-1	TC89014b	16520
	3A-2	Xwmc527b	50840
	3B-1	Xwmc527a	115607
	3A-2	TC74823a	75772
	3B-1	TC74823b	139883
	3A-2	tPt-7209a	109774
	3B-2	tPt-7209b	35440
	3A-2	wPt-5943a	109803
	3B-2	wPt-5943b	36969
	3A-2	Xgwm751a	116921
	3B-2	Xgwm751b	37273
	4A	Xwmc617b	25921
	4B-2	Xwmc617a	38246
	6A	XksuG8a	8591
	6B	XksuG8b	11170
	6A	wPt-0562a	12256
	6B	wPt-0562b	14120
	6A	Xwmc398a	50292
	6B	Xwmc398b	100057
	6A	XksuH4a	59293
	6B	XksuH4b	54165
	6B	TC85303a	65844
	6A	TC85303b	64213
	6A	TC84481a	68866
	6B	TC84481b	74954
	6B	Xpsr312a	75011
	6A	Xpsr312b	88647
	7A-2	wPt-7653a	24608
	7B	wPt-7653b	81351
	7B	CA668788a	144626
	7A-3	CA668788b	42335
	7A-3	Xcfd6b	104304
	7B	Xcfd6a	190201
	7A-3	wPt-6869a	118136
	7B	wPt-6869b	230523
	7A-3	wPt-7219a	120110
	7B	wPt-7219b	234702
	7A-3	wPt-3439a	120298
	7B	wPt-3439b	234843
	7A-3	Xcfa2040b	120594
	7B	Xcfa2040a	235417
	7A-3	Xgwm344b	128320
	7B	Xgwm344a	238620
	7A-3	Xgwm1061a	130758
	7B	Xgwm1061b	257224
	7A-3	wPt-6276a	133005
	7B	wPt-6276b	258761
	2A-1	Xwmc382b	23747
	2A-1	Xwmc382a	12126
	2B	Xwmc382c	10918
	1B	Xwmc51b	38434
	2A-1	Xwmc51c	144239
	2A-1	Xwmc51d	88571
	2B	Xwmc51a	159352
	5A-1	Xgwm443c	130483
	5A-1	Xgwm443a	13190
	5B-1	Xgwm443b	10484
	2B	Xgwm132a	100649
	6A	Xgwm132b	101283
	6B	Xgwm132c	52044
	6B	Xgwm907a	156908
	6A	Xgwm907b	123021
	5B-1	Xwmc405a	92419
	7A-2	Xwmc405c	106599
	7B	Xwmc405b	83701
	6A	Xmag1200a	31375
	6A	Xmag1200b	75518
	7B	Xgwm46a	107464
	7B	Xgwm46b	73885
	1B	Xbarc187b	63446
	3B-1	Xbarc187a	101998
	1B	Xgwm131c	89012
	3B-1	Xgwm131a	146197
	6B	Xgwm131b	32692
	1B	Xwmc597c	62904
	2B	Xwmc597a	46527
	2B	Xwmc597b	92668
	6B	Xwmc597d	67348
	7B	Xwmc597e	18500
	1B	Xwmc265b	83816
	6B	Xwmc265c	99888
	7B	Xwmc265a	115280
	1B	Xbarc83a	91513
	7B	Xbarc83b	104186
	6A	Xfbb222a	10054
	7B	Xfbb222b	98303
	6A	Xwmc335a	116873
	7B	Xwmc335b	116562
	3B-1	tPt-0353a	115977
	5A-1	tPt-0353b	120462
	3B-1	Xbarc358b	147235
	5A-1	Xbarc358a	42301
	2A-1	Xwmc630b	28991
	6A	Xwmc630a	63100
	1B	Xwmc326a	54552
	2A-1	Xwmc326b	0
	3B-1	Xwmc430a	17372
	6B	Xwmc430b	2856
	4B-1	Xwmc430c	8257
	2B	Xwmc489a	1296
	5A-1	Xwmc489b	17951
	3A-1	Xwmc206c	17856
	3A-2	Xwmc206a	136740
	4B-2	Xwmc206b	70209
	5A-1	XksuH1a	71018
	7B	XksuH1b	111592
	1B	Xmag620a	100107
	3A-2	Xmag620b	55815
	1A-3	Xgwm497a	23988
	2A	Xgwm497b	27418
	5B-1	Xgwm544a	47330
	1B	Xgwm544b	143302
	3A-2	Xgwm666a	59768
	5A-1	Xgwm666b	5687
	3A-2	Xgwm156a	59109
	5A-1	Xgwm156c	84930
	5A-1	Xgwm156b	63446
	3B-2	Xgwm247a	0
	5B-1	Xgwm247b	51443
	2A-3	Xgwm265a	10900
	4A	Xgwm265b	50931
	2A-1	Xgwm304a	161014
	5A-1	Xgwm304b	44859
	1B	Xgwm328c	220449
	1B	Xgwm328b	199269
	2A-1	Xgwm328d	152696
	5A-1	Xgwm328a	42588
	2B	wPt-8040a	162022
	7B	wPt-8040b	224230
	3A-2	Xcfa2164b	56771
	2A-1	Xcfa2164a	145463
	5A-1	BJ262177a	59842
	7A-3	BJ262177b	123610
	7A-3	BJ262177c	98668
	1A-3	CA594434a	39738
	2B	CA594434b	144548
	7B	CA594434c	0
	6B	CA594434d	102196
	6B	CA677684c	125391
	3A-1	CA677684a	0
	1B	CA677684b	211572
	1B	CA679329a	78447
	1B	CA679329b	131433
	6A	CA681959a	43714
	2B	CA681959b	201333
	1A-3	CA741577b	19924
	1A-2	CA741577a	0
	2A-3	TC70722a	24257
	7B	TC70722b	251215
	3A-3	TC80528a	20116
	4B-2	TC80528b	28697
	6B	TC80528c	81855
	2B	W01T03a	3799
	7B	W01T03b	122126
	3A-2	W01T03c	54052
	3B-1	wPt-1132a	9819
	7B	wPt-1132b	215265
	4A	Xutv1343a	74108
	4A	Xutv1343b	52295
	6B	Xgwm963a	165014
	7B	Xgwm963b	113686
	1B	Xwmc500d	36741
	3B-1	Xwmc500c	47156
	4A	Xwmc500a	111847
	7B	Xwmc500b	255534
	4A	wPt-7491a	117252
	7A-2	wPt-7491b	30268
	7A-2	Xgwm834a	46395
	4A	Xgwm834b	96183
	1A-2	wPt-2632a	14841
	6A	wPt-2632b	173005
	1A-2	tPt-4209a	66759
	6A	tPt-4209b	129988
	1A-2	wPt-9474a	16322
	6A	wPt-9474b	165699
	1A-2	wPt-8773a	20682
	6A	wPt-8773b	176989
	2B	Xwmc149a	157459
	5B-1	Xwmc149b	21004
	5A-1	Xgwm786a	54241
	6A	Xgwm786b	100955
	4B-2	Xgwm6a	122589
	5A-2	Xgwm6b	48944
	5B-3	wPt-8920a	4793
	7B	wPt-8920b	51260
	3A-2	BJ213673c	38216
	7B	BJ213673a	161263
	6B	BJ213673b	96994
	3A-2	Xgwm5a	48519
	2B	Xgwm5b	6045
